# Supplementary material for: Modulatory Effects of Fractalkine on Inflammatory Response and Iron Metabolism of Lipopolysaccharide and Lipoteichoic Acid-Activated THP-1 Macrophages
Source: Int J Mol Sci. 2022 Feb 27;23(5):2629. doi: 10.3390/ijms23052629 (PMC8910483; doi:10.3390/ijms23052629)
Supplement: Supplementary file 1 [file ijms-23-02629-s001.zip]

Archive with 2 entries (1 files):
- ijms-1596158-supplementary/
- ijms-1596158-supplementary/Supplementary material.pdf
